# Supplementary material for: Insecticidal and Antifeedant Activities of Plant Essential Oils Against Spodoptera frugiperda Larvae
Source: Plants (Basel). 2026 May 29;15(11):1687. doi: 10.3390/plants15111687 (PMC13259549; doi:10.3390/plants15111687)
Supplement: Supplementary file 1 [file plants-15-01687-s001.zip]

Archive with 1 entries (1 files):
- plants-4218541-supplementary.pdf
